# Supplementary material for: Integrative analysis of EMT-driving genes identifies a prognostic signature and GJB2 as a potential biomarker in glioblastoma
Source: Front Cell Dev Biol. 2026 Jan 14;13:1754988. doi: 10.3389/fcell.2025.1754988 (PMC12847059; doi:10.3389/fcell.2025.1754988)
Supplement: Supplementary file 4 [file DataSheet1.csv]

Cohort	ID	Description	NES	pvalue	p.adjust	qvalue	pathway_rank
TCGA	HALLMARK_EPITHELIAL_MESENCHYMAL_TRANSITION	HALLMARK_EPITHELIAL_MESENCHYMAL_TRANSITION	2.290018009	1.00E-10	2.50E-09	1.16E-09	1
CGGA_325	HALLMARK_EPITHELIAL_MESENCHYMAL_TRANSITION	HALLMARK_EPITHELIAL_MESENCHYMAL_TRANSITION	2.155727983	5.29E-10	6.61E-09	3.76E-09	4
CGGA_693	HALLMARK_EPITHELIAL_MESENCHYMAL_TRANSITION	HALLMARK_EPITHELIAL_MESENCHYMAL_TRANSITION	1.92954582	2.79E-07	2.32E-06	1.32E-06	6
GSE74187	HALLMARK_EPITHELIAL_MESENCHYMAL_TRANSITION	HALLMARK_EPITHELIAL_MESENCHYMAL_TRANSITION	1.527059885	0.001058664	0.005881467	0.003962252	9
GSE83300	HALLMARK_EPITHELIAL_MESENCHYMAL_TRANSITION	HALLMARK_EPITHELIAL_MESENCHYMAL_TRANSITION	2.328073173	1.00E-10	1.25E-09	6.32E-10	4
